# Supplementary material for: Nonlinear relationship between incidence of new-onset stroke and plasma atherosclerotic index in middle-aged and older adults
Source: Front Neurol. 2025 Oct 22;16:1597616. doi: 10.3389/fneur.2025.1597616 (PMC12585992; doi:10.3389/fneur.2025.1597616)
Supplement: Supplementary file 1 [file Table_1.xlsx]

## Sheet: Sheet1
variable	Total (n=6808)	AIP Q1 (n=1700)	AIP Q2 (n=1706)	AIP Q3 (n=1703)	AIP Q4 (n=1699)	statistic	p.value
Age_group						27.86	<0.0001
45-59	3905(57.36)	941(55.16)	955(55.96)	1034(60.68)	975(57.34)
60-69	2049(30.10)	507(29.89)	515(30.26)	504(29.67)	523(30.87)
70+	854(12.54)	252(14.95)	236(13.79)	165( 9.65)	201(11.80)
Sex						23.62	<0.0001
Female	3766(55.32)	864(50.53)	943(55.43)	973(57.11)	986(58.16)
Male	3042(44.68)	836(49.47)	763(44.57)	730(42.89)	713(41.84)
Marital_status						10.13	0.02
Married	6076(89.25)	1497(88.10)	1504(88.20)	1555(91.05)	1520(89.50)
Single	732(10.75)	203(11.90)	202(11.80)	148( 8.95)	179(10.50)
Education						14.74	0.02
Elementary school and below	4751(69.79)	1218(71.75)	1212(71.14)	1145(66.76)	1176(69.31)
High school	1856(27.26)	439(25.73)	444(25.93)	496(29.49)	477(27.99)
Vocational school and above	201( 2.95)	43( 2.52)	50( 2.92)	62( 3.74)	46( 2.70)
Residence						82.22	<0.0001
Rural	4492(65.98)	1245(72.80)	1162(68.22)	997(58.69)	1088(64.14)
Urban	2316(34.02)	455(27.20)	544(31.78)	706(41.31)	611(35.86)
Smoke						26.42	<0.001
Current	2005(29.45)	564(33.18)	522(30.49)	461(27.33)	458(26.82)
Former	546( 8.02)	131( 7.68)	116( 6.78)	155( 9.07)	144( 8.51)
Never	4257(62.53)	1005(59.14)	1068(62.73)	1087(63.60)	1097(64.67)
Drink						69.28	<0.0001
Drink but less than once a month	541( 7.95)	136( 7.97)	138( 8.06)	141( 8.43)	126( 7.39)
Drink but more than once a month	1695(24.90)	547(32.06)	407(23.77)	379(22.47)	362(21.24)
No drink	4572(67.16)	1017(59.96)	1161(68.17)	1183(69.10)	1211(71.36)
Liver.disease						4.06	0.26
No	6593(96.84)	1650(97.07)	1659(97.25)	1651(96.84)	1633(96.13)
Yes	215( 3.16)	50( 2.93)	47( 2.75)	52( 3.16)	66( 3.87)
Heart.disease						31.66	<0.0001
No	6083(89.35)	1570(92.38)	1536(90.07)	1479(86.78)	1498(88.20)
Yes	725(10.65)	130( 7.62)	170( 9.93)	224(13.22)	201(11.80)
Hypertension						166.50	<0.0001
No	5168(75.91)	1446(84.41)	1357(79.61)	1139(67.00)	1226(72.24)
Yes	1640(24.09)	254(15.59)	349(20.39)	564(33.00)	473(27.76)
DM						66.78	<0.0001
No	6402(94.63)	1641(97.00)	1636(96.47)	1545(91.47)	1580(93.68)
Yes	363( 5.37)	51( 3.00)	60( 3.53)	145( 8.53)	107( 6.32)
BMI	23.63 ± 3.90	21.98 ± 3.32	23.01 ± 3.68	25.34 ± 3.93	24.17 ± 3.79	789.06	<0.0001
Glucose	108.64 ± 31.77	102.36 ± 21.77	104.72 ± 26.29	119.11 ± 40.72	108.44 ± 32.52	266.80	<0.0001
Creatinine	0.77 ± 0.18	0.76 ± 0.18	0.76 ± 0.17	0.79 ± 0.19	0.77 ± 0.19	19.85	<0.0001
Urea	4.38 ± 1.20	4.18 ± 1.13	4.28 ± 1.16	4.68 ± 1.28	4.40 ± 1.18	161.08	<0.0001
HDL	51.54 ± 15.18	67.36 ± 14.15	54.46 ± 9.99	37.36 ± 8.25	46.94 ± 8.48	7202.18	<0.0001
LDL	117.81 ± 34.58	112.34 ± 29.64	121.19 ± 32.98	113.32 ± 39.57	124.32 ± 33.83	0.69	0.41
